# Supplementary material for: Molecular Human Targets of Bioactive Alkaloid-Type Compounds from Tabernaemontana cymose Jacq
Source: Molecules. 2021 Jun 21;26(12):3765. doi: 10.3390/molecules26123765 (PMC8234993; doi:10.3390/molecules26123765)
Supplement: Supplementary file 1 [file molecules-26-03765-s001.zip]

Archive with 1 entries (1 files):
- molecules-1247426-supplementary.pdf
